# Supplementary material for: Safety and Suitability of an Infant Formula Manufactured from Extensively Hydrolysed Protein in Healthy Term Infants
Source: Nutrients. 2023 Apr 14;15(8):1901. doi: 10.3390/nu15081901 (PMC10146495; doi:10.3390/nu15081901)
Supplement: Supplementary file 1 [file nutrients-15-01901-s001.zip]

Archive with 1 entries (1 files):
- nutrients-2317273-supplementary.pdf
